# Supplementary material for: Isolated Anti‐SS‐A Antibody Seropositivity as a Poor Prognostic Factor in Systemic Sclerosis: Insights From a Cohort of 307 Cases
Source: J Dermatol. 2025 Nov 22;53(1):41–53. doi: 10.1111/1346-8138.70055 (PMC12784790; doi:10.1111/1346-8138.70055)
Supplement: Supplementary file 4 — Table S1: Characteristics of the subject patients at the baseline by disease‐specific autoantibody profiles. [file JDE-53-41-s003.xlsx]

## Sheet: Sheet1
Supplementary Table 1. Characteristics of the subject patiients at the baseline by disease-specific autoantibody profiles.
	ATA positive			ACA positive			ARA positive			Anti-U1RNP Ab positiive
	Anti-SSA Ab positive	Anti-SSA Ab negative	P value	Anti-SSA Ab positive	Anti-SSA Ab negative	P value	Anti-SSA Ab positive	Anti-SSA Ab negative	P value	Anti-SSA Ab positive	Anti-SSA Ab negative	P value
Male	5/40(13%)	9/67(13%)	> 0.999	1/25(4%)	3/75(4%)	> 0.999	2/11(18%)	1/23 (4%)	0.239	2/17(12%)	0/14(0%)	0.488
Age (years)	50 (17)	48 (17)	0.556	61 (15)	62 (12)	0.534	62 (11)	62 (11)	0.985	45 (13)	51 (15)	0.302
Disease duration (years)	5.7 (9.2)	4.7 (6.2)	0.777	6.8 (6.1)	9.3 (9.7)	0.519	4.5 (6.1)	4.1 (5.1)	0.868	5.8 (7.5)	7.7 (8.8)	0.463
Follow-up duration (years)	6.3 (3.4)	7.5 (3.8)	0.105	6.3 (3.4)	6.7 (4.3)	0.548	6.5 (3.6)	6.1 (3.7)	0.985	6.6 (3.2)	8.3 (4.2)	0.234
History of smoking	5/21(24%)	9/86(10%)	0.144	5/25(20%)	19/75	0.788	1/11(9%)	6/23 (26%)	0.384	4/17(24%)	0/14(0%)	0.107
Autoantibody
ATA	40/40(100%)	67/67(100%)	NA	40/96(42%)	67/206(33%)	0.155	4/11(36%)	0/21 (0%)	0.009**	7/17(41%)	5/14(36%)	> 0.999
ACA	2/40(5%)	1/67(15%)	0.554	25/25(100%)	75/75(100%)	NA	1/11(9%)	0/22 (0%)	0.333	3/17(18%)	4/14(29%)	0.671
ARA	4/40(10%)	0/67(0%)	0.018*	1/25(4%)	0/75(0%)	0.25	11/11(100%)	23/23 (100%)	NA	0/17(0%)	0/14(0%)	NA
Anti-U1RNP Ab	7/40(18%)	5/67(7%)	0.126	3/25(12%)	4/75(5%)	0.362	0/11(0%)	0/23 (0%)	NA	17/17(100%)	14/14(100%)	NA
Death	2/40(5%)	1/67(15%)	0.554	0/25(0%)	3/75(4%)	0.571	0/11(0%)	2/23 (9%)	> 0.999	0/17(0%)	0/14(0%)	NA
Progression	6/40(15%)	15/67(22%)	0.453	0/25(0%)	0/75(0%)	NA	0/11(0%)	1/23 (4%)	> 0.999	2/17(12%)	3/14(21%)	0.636
Non-progression survival, years	5.4 (3.2)	6.0 (3.6)	0.399	6.3 (3.4)	6.7 (4.3)	0.58	6.5 (3.6)	5.8 (3.6)	0.782	5.8 (2.7)	6.9 (3.6)	0.321
Comorbidities
PM/DM	0/40(0%)	1/67(1%)	> 0.999	0/25(0%)	0/75(0%)	NA	0/11(0%)	0/23 (0%)	NA	0/17(0%)	2/14(14%)	0.196
SLE	4/40(10%)	3/67(22%)	0.421	1/25(4%)	0/75(0%)	0.25	0/11(0%)	0/23 (0%)	NA	7/17(41%)	2/14(14%)	0.132
SS	16/40(40%)	4/67(6%)	< 0.001***	12/25(48%)	12/75(16%)	0.002**	3/11(27%)	0/23 (0%)	0.028*	11/17(65%)	1/14(7%)	0.002**
APS	1/40(3%)	2/67(3%)	> 0.999	1/25(4%)	0/75(0%)	0.25	0/11(0%)	0/23 (0%)	NA	3/17(18%)	0/14(0%)	0.232
PBC	3/40(8%)	0/67(0%)	0.05	1/25(4%)	6/75(8%)	0.677	1/11(9%)	0/23 (0%)	0.324	0/17(0%)	0/14(0%)	NA
Raynaud’s phenomenon	37/40(9%)	58/65(89%)	0.738	16/23(70%)	59/73(81%)	0.261	9/11(82%)	17/23 (74%)	> 0.999	17/17(100%)	12/13(92%)	0.433
Puffy finger	19/29(66%)	32/45(71%)	0.618	10/18(56%)	35/58(60%)	0.787	6/8(75%)	11/13 (85%)	0.618	7/11(64%)	5/7(71%)	> 0.999
Nail fold bleeding	31/39(79%)	42/61(69%)	0.26	17/22(77%)	47/73(64%)	0.309	9/10(90%)	18/22 (82%)	> 0.999	11/16(69%)	7/13(54%)	0.466
Telangiectasia	14/28(50%)	13/43(30%)	0.134	10/18(56%)	30/67(45%)	0.439	4/7(57%)	8/16 (50%)	> 0.999	8/11(73%)	7/10(70%)	> 0.999
Medications
Corticosteroids	12/40(30%)	13/67(19%)	0.242	4/25(16%)	8/75(11%)	0.488	0/11(0%)	6/23 (26%)	0.145	7/17(41%)	7/14(50%)	0.725
Immunosuppressants	5/40(13%)	8/67(12%)	> 0.999	0/25(0%)	3/75(4%)	0.571	1/11(9%)	0/23 (0%)	0.324	1/17(6%)	4/14(29%)	0.148
Endothelin receptor antagonists	3/40(8%)	8/67(12%)	0.532	2/25(8%)	0/75(0%)	0.061	0/11(0%)	2/23 (9%)	> 0.999	3/17(18%)	4/14(29%)	0.671
Phosphodiesterase 5 inhibitors	2/40(5%)	3/67(4%)	> 0.999	1/25(4%)	0/75(0%)	0.25	0/11(0%)	1/23 (4%)	> 0.999	3/17(18%)	0/14(0%)	0.232
Beraprost	12/40(30%)	17/67(25%)	0.656	5/25(20%)	13/75(17%)	0.769	3/11(27%)	9/23 (39%)	0.705	6/17(35%)	5/14(36%)	> 0.999
Sarpogrelate hydrochloride	4/40(10%)	9/67(13.4%)	0.763	4/25(16%)	8/75(11%)	0.488	2/11(18%)	4/23 (17%)	> 0.999	2/17(12%)	4/14(29%)	0.37
Limaprost alfadex	5/40(13%)	5/67(7.4%)	0.496	3/25(12%)	7/75(9%)	0.708	0/11(0%)	1/23 (4%)	> 0.999	4/17(24%)	1/14(7%)	0.344
Angiotensin-converting enzyme inhibitors	1/40(3%)	1/67(1%)	> 0.999	0/25(0%)	2/75(3%)	> 0.999	0/11(0%)	3/23 (13%)	0.535	0/17(0%)	0/14(0%)	NA
Non-steroidal anti-inflammatory drugs	3/40(8%)	11/67(16%)	0.243	4/25(16%)	10/75(13%)	0.745	2/11(18%)	5/23 (22%)	> 0.999	4/17(24%)	3/14(21%)	> 0.999
Tocopherol nicotinate	3/40(8%)	11/67(16%)	0.243	9/25(36%)	23/75(31%)	0.628	3/11(27%)	7/23 (30%)	> 0.999	8/17(47%)	4/14(29%)	0.461
Proton pump inhibitors	20/40(50%)	24/67(36%)	0.161	13/25(52%)	30/75(40%)	0.354	2/11(18%)	13/23 (57%)	0.064	8/17(47%)	9/14(64%)	0.473
Laboratory tests
White blood cells (/mm3)	6500 (2600)	7000 (1900)	0.054	6800 (4500)	6200 (2000)	0.845	5500 (1100)	6800 (2000)	0.043*	5500 (2600)	6300 (3000)	0.538
Hemoglobin (g/dL)	12.7 (1.5)	12.4 (2.3)	0.865	13.1 (1.3)	12.5 (1.6)	0.07	12.4 (1.4)	11.4 (1.8)	0.049*	12.0 (1.0)	12.2 (1.6)	0.427
Hematocrit (%)	39.2 (3.9)	39.5 (3.9)	0.779	40.0 (4.0)	38.4 (5.7)	0.156	38.3 (4.3)	35.7 (5.2)	0.066	36.9 (2.5)	38.3 (4.1)	0.241
Platelets (× 104/mm3)	27.6 (9.5)	28.1 (7.1)	0.379	23.9 (7.2)	24.9 (7.2)	0.44	22.5 (5.4)	24.9 (6.3)	0.262	25.7 (10.3)	25.3 (6.4)	0.706
CRP (mg/dL)	0.91 (2.32)	0.55 (1.39)	0.92	1.24 (5.3)	0.24 (0.53)	0.883	0.40 (0.90)	0.32 (0.58)	0.309	0.09 (0.13)	0.12 (0.11)	0.318
ESR (mm/h)	32.4 (20.5)	25.1 (19.0)	0.049*	26.5 (22.8)	22.7 (18.3)	0.346	25.4 (14.0)	19.9 (17.0)	0.152	28.5 (14.8)	30.1 (18.9)	0.905
Skin involvement
Qualitative measurement
Diffuse cutaneous systemic sclerosis	20/39(51%)	42/62(68%)	0.141	5/23(22%)	8/71(11%)	0.295	6/11(55%)	18/21 (86%)	0.088	9/17(53%)	6/13(46%)	> 0.999
Quantitative measurement
mRSS	10.8 (8.6)	13.4 (9.3)	0.163	5.1 (5.0)	3.6 (4.0)	0.192	9.8 (5.9)	22.0 (10.1)	< 0.001***	11.9 (9.1)	8.4 (9.4)	0.293
Lung involvement
Qualitative evaluation
ILD	36/40(90%)	49/67(73%)	0.048*	4/25(16%)	3/75(4%)	0.063	7/11(64%)	12/23 (52%)	0.715	12/17(71%)	9/14(64%)	> 0.999
Quantitative evaluation
KL-6 (U/mL)	824 (693)	728 (562)	0.399	504 (753)	266 (112)	0.328	918 (713)	533 (431)	0.156	378 (179)	593 (677)	0.843
SP-D (ng/mL)	166 (109)	151 (104)	0.51	78 (59)	64 (59)	0.084	157 (114)	189 (197)	0.829	114 (117)	81 (59)	0.618
%FVC (%)	78.8 (17.9)	74.5 (17.2)	0.223	95.5 (17.7)	100.3 (14.9)	0.219	81.3 (15.7)	91.7 (13.2)	0.191	79.3 (16.2)	83.5 (12.2)	0.416
%DLco (%)	81.1 (18.1)	79.0 (20.7)	0.387	95.4 (15.2)	97.9 (17.6)	0.808	86.0 (13.9)	95.4 (18.8)	0.173	78.0 (20.3)	77.5 (16.8)	0.787
Heart involvement
Qualitative evaluation
Pulmonary hypertension	1/40(3%)	0/67(0%)	0.374	1/25(4%)	3/75(4%)	> 0.999	0/11(0%)	1/23 (4%)	> 0.999	0/17(0%)	0/14(0%)	NA
Quantitative evaluation
BNP (pg/mL)	35.9 (40.7)	47.0 (56.5)	0.771	61.3 (138.0)	38.2 (36.5)	0.976	48.9 (65.0)	70.6 (81.4)	0.101	45.6 (38.0)	34.5 (21.4)	0.552
LVEF (%)	68.3 (6.4)	70.1 (6.2)	0.178	67.8 (6.2)	69.7 (6.8)	0.233	67.0 (4.5)	70.3 (5.7)	0.112	70.9 (5.5)	72.0 (5.6)	0.573
E/e’	8.8 (2.3)	9.1 (3.1)	> 0.999	10.5 (5.4)	10.0 (3.7)	0.684	10.1 (3.2)	11.2 (3.6)	0.555	8.6 (2.5)	10.8 (2.4)	0.077
RVSP (mmHg)	26.5 (6.8)	25.7 (6.9)	0.541	27.6 (6.4)	27.2 (6.7)	0.733	25.2 (9.7)	29.0 (6.2)	0.318	23.3 (4.3)	30.8 (5.2)	< 0.001***
Renal involvement
Qualitative evaluation
SRC	1/40(3%)	2/67(3%)	> 0.999	0/25(0%)	0/75(0%)	NA	0/11(0%)	2/23 (9%)	> 0.999	0/17(0%)	0/14(0%)	NA
Quantitative evaluation
eGFR (mL/min/1.73 m2)	91.7 (21.7)	100.4 (38.0)	0.303	70.9 (26.2)	79.1 (20.1)	0.101	81.1 (17.3)	72.6 (21.5)	0.348	95.9 (26.4)	101.4 (26.9)	0.691
Gastrointestinal involvement
Qualitative evaluation
Reflux esophagitis	16/40(40%)	24/64(38%)	0.838	13/24(54%)	26/74(35%)	0.149	6/11(55%)	10/23 (44%)	0.717	7/17(41%)	4/13(31%)	0.708
Ileus	0/40(0%)	2/67(3%)	0.527	0/25(0%)	2/75(3%)	> 0.999	0/11(0%)	0/23 (0%)	NA	1/17(6%)	0/14(0%)	> 0.999
Categorical evaluation
Los Angeles classification			0.687			0.671			0.487			0.151
Grade N	23/38(61%)	38/61(62%)		11/21(52%)	44/69(64%)		5/11(45%)	12/21 (57%)		10/17(59%)	9/13(70%)
Grade M	6/38(16%)	11/61(18%)		4/21(19%)	13/69(19%)		1/11(9%)	2/21 (10%)		1/17(6%)	3/13(23%)
Grade A	9/38(24%)	9/61(15%)		4/21(19%)	6/69(9%)		2/11(18%)	6/21 (29%)		4/17(24%)	0/13(0%)
Grade B	0/38(0%)	2/61(3%)		1/21(5%)	3/69(4%)		2/11(18%)	1/21 (5%)		0/17(0%)	0/13(0%)
Grade C	0/38(0%)	1/61(2%)		1/21(5%)	2/69(3%)		1/11(9%)	0/21 (0%)		2/17(12%)	1/13(8%)
Grade D	0/38(0%)	0/61(0%)		0/21(0%)	1/69(1%)		0/11(0%)	0/21 (0%)		0/17(0%)	0/13(0%)
Musculoskeletal involvement
Quantitative evaluation
CK (U/L)	90 (70)	111 (79)	0.06	128 (158)	96 (49)	0.514	107 (75)	83 (64)	0.136	123 (135)	115 (109)	0.463
Data are shown as n (%) for categorical variables and mean (standard deviation) for continuous variables. * P < 0.05, ** P < 0.01, *** P < 0.001.
