# Supplementary material for: Isolated Anti‐SS‐A Antibody Seropositivity as a Poor Prognostic Factor in Systemic Sclerosis: Insights From a Cohort of 307 Cases
Source: J Dermatol. 2025 Nov 22;53(1):41–53. doi: 10.1111/1346-8138.70055 (PMC12784790; doi:10.1111/1346-8138.70055)
Supplement: Supplementary file 5 — Table S2: Cox regression analysis of relationship between overall survival from disease onset and clinical parameters. [file JDE-53-41-s005.xlsx]

## Sheet: Sheet1
Supplementary Table 2. Cox regression analysis of relationship between overall survival from disease onset and clinical parameters.
	Univariate analysis		Multivariate analysis
	N	HR (95% CI)	N	HR (95% CI)
Male	307	3.20 (0.86 to 11.9)
Age (years)	307	1.04 (0.99 to 1.08)
Disease duration (years)	307	0.85* (0.74-0.97)	307	0.87 (0.74-1.01)
History of smoking	307	3.49* (1.16-10.4)	307	2.87 (0.80-10.3)
Autoantibody
ATA	303	0.54 (0.15-1.96)
ACA	306	0.40 (0.11-1.47)
ARA	307	1.75 (0.39-7.95)
Anti-U1RNP Ab	306	NA
Anti-SSA Ab	307	2.35 (0.82-6.70)
Isolated anti-SSA Ab	307	11.4*** (3.70-35.3)	307	32.6*** (7.89-135)
Raynaud’s phenomenon	301	1.07 (0.23-4.91)
Puffy finger	222	1.25 (0.31-5.03)
Nail fold bleeding	293	0.37 (0.13-1.08)
Telangiectasia	235	0.34 (0.07-1.66)
Medications
Corticosteroids	307	0.30 (0.04-2.33)
Immunosuppressants	307	NA
Endothelin receptor antagonists	307	NA
Phosphodiesterase 5 inhibitors	307	NA
Beraprost	307	0.81 (0.22-2.96)
Sarpogrelate hydrochloride	307	1.16 (0.26-5.24)
Limaprost alfadex	307	1.15 (0.25-5.31)
Angiotensin-converting enzyme inhibitors	307	5.54 (0.70-44.0)
Non-steroidal anti-inflammatory drugs	307	1.14 (0.25-5.15)
Tocopherol nicotinate	307	0.38 (0.08-1.68)
Proton pump inhibitors	307	1.15 (0.38-3.47)
Skin involvement
Diffuse cutaneous systemic sclerosis	291	2.23 (0.70-7.12)
Lung involvement
Interstitial lung disease	307	2.42 (0.81-7.25)
Heart involvement
Pulmonary hypertension	307	1.86 (0.24-14.7)
Renal involvement
SRC	307	39.7*** (11.1 to 142.0)	307	56.1*** (10.2-308)
Gastrointestinal involvement
Reflux esophagitis	300	2.22 (0.74-6.67)
Ileus	306	4.74* (1.04-21.6)	307	0.46 (0.06-3.58)
Musculoskeletal involvement
Myositis	302	NA
* P < 0.05, *** P < 0.001.
