# Supplementary material for: Isolated Anti‐SS‐A Antibody Seropositivity as a Poor Prognostic Factor in Systemic Sclerosis: Insights From a Cohort of 307 Cases
Source: J Dermatol. 2025 Nov 22;53(1):41–53. doi: 10.1111/1346-8138.70055 (PMC12784790; doi:10.1111/1346-8138.70055)
Supplement: Supplementary file 6 — Table S3: Cox regression analysis of relationship between interstitial lung disease progression‐free survival and clinical parameters. [file JDE-53-41-s001.xlsx]

## Sheet: Sheet1
Supplementary Table 3. Cox regression analysis of relationship between interstitial lung disease progression-free survival and clinical parameters.
	Univariate analysis		Multivariate analysis
	N	HR (95% CI)	N	HR (95% CI)
Male	302	0.73 (0.17 to 3.08)
Age (years)	302	0.98 (0.96 to 1.01)
Disease duration (years)	302	1.00 (0.94 to 1.05)
Follow-up duration (years)	302	1.01 (0.99 to 1.02)
History of smoking	302	0.30 (0.07 to 1.27)
Autoantibody
Anti-topo I Ab	298	5.73*** (2.29 to 14.4)	283	10.9** (2.48 to 47.8)
Anti-centromere Ab	301	NA
Anti-RNA polymerase III Ab	302	0.32 (0.04 to 2.40)
Anti-U1RNP Ab	301	2.07 (0.77 to 5.52)
Anti-SSA Ab	302	1.37 (0.60 to 3.11)
Anti-SSA Ab only	302	4.42*** (1.51 to 13.0)	283	17.0** (2.84 to 101)
Raynaud’s phenomenon	296	1.51 (0.45 to 5.05)
Puffy finger	217	1.02 (0.31 to 3.32)
Nail fold bleeding	288	1.00 (0.41 to 2.41)
Telangiectasia	230	0.43 (0.14 to 1.32)
Medications
Corticosteroids	302	1.47 (0.59 to 3.70)
Immunosuppressants	302	1.43 (0.43 to 4.79)
Endothelin receptor antagonists	302	1.37 (0.32 too 5.83)
Phosphodiesterase 5 inhibitors	302	NA
Beraprost	302	1.35 (0.56 to 3.24)
Sarpogrelate hydrochloride	302	1.33 (0.45 to 3.86)
Limaprost alfadex	302	0.58 (0.08 to 4.32)
Angiotensin-converting enzyme inhibitors	302	NA
Non-steroidal anti-inflammatory drugs	302	0.81 (0.24 to 2.72)
Tocopherol nicotinate	302	1.11 (0.48 to 2.57)
Proton pump inhibitors	302	1.17 (0.53 to 2.57)
Skin involvement
Diffuse cutaneous systemic sclerosis	287	6.85*** (2.34 to 20.1)	283	3.85* (1.29 to 11.5)
Heart involvement
Pulmonary hypertension	302	NA
Renal involvement
SRC	302	NA
Gastrointestinal involvement
Reflux esophagitis	296	1.26 (0.57 to 2.76)
Ileus	302	NA
Musculoskeletal involvement
Myositis	302	5.82* (1.35 to 25.2)	283	2.46 (0.47 to 12.8)
* P < 0.05, ** P < 0.01, *** P < 0.001.
