# Supplementary material for: Isolated Anti‐SS‐A Antibody Seropositivity as a Poor Prognostic Factor in Systemic Sclerosis: Insights From a Cohort of 307 Cases
Source: J Dermatol. 2025 Nov 22;53(1):41–53. doi: 10.1111/1346-8138.70055 (PMC12784790; doi:10.1111/1346-8138.70055)
Supplement: Supplementary file 7 — Table S4: Characteristics of the subject patients with anti‐SSA seropositivity by concurrence of Sjogren's syndrome. [file JDE-53-41-s002.xlsx]

## Sheet: Sheet1
Supplementary Table 4. Characteristics of the subject patients with anti-SSA seropositivity by concurrence of Sjogren's syndrome.
N	with Sjogren's syndrome	without Sjogren's syndrome	P value
Male	4/36(11%)	9/60 (15%)	0.761
Age (years)	53 (16)	55 (16)	0.612
Disease duration (years)	5.7 (6.7)	5.4 (7.8)	0.527
Follow-up duration (years)	6.2 (2.9)	5.8 (3.6)	0.362
History of smoking	10/36(28%)	10/60(17%)	0.206
Autoantibody
ATA	16/36(44%)	24/60 (40%)	0.676
ACA	12/36(33%)	13/60(22%)	0.236
ARA	3/36(8%)	8/60(13%)	0.528
Anti-U1RNP Ab	11/36(31%)	6/60 (10%)	0.014*
Death	3/36(8%)	4/60(67%)	> 0.999
Multi-organ failure
SRC
ILD
COVID-19
Pneumonia
Myocarditis
TAFRO syndrome
Unknown
Progression	5/36(14%)	5/60(8%)	0.494
Progression-free survival, years	5.5 (2.8)	5.3 (3.6)	0.563
ILD
Skin sclerosis
Myositis
Arthritis
GI symptoms
Comorbidities
PM/DM	0/36 (0%)	4/60(7%)	0.293
SLE	4/36(11%)	3/60 (5%)	0.419
APS	1/36(3%)	3/60 (5%)	> 0.999
PBC	1/36(3%)	3/60 (5%)	> 0.999
Raynaud’s phenomenon	31/35(89%)	49/59(83%)	0.559
Puffy finger	21/25(84%)	24/43(56%)	0.032*
Nail fold bleeding	22/34(65%)	47/58(81%)	0.089
Telangiectasia	14/24(58%)	20/45(44%)	0.208
Medications
Corticosteroids	7/36(19%)	16/60(27%)	0.469
Immunosuppressants	4/36(11%)	4/60(7%)	0.468
Endothelin receptor antagonists	3/36(8%)	4/60(7%)	> 0.999
Phosphodiesterase 5 inhibitors	2/36(6%)	3/60 (5%)	> 0.999
Beraprost	9/36 (25%)	14/60(23%)	> 0.999
Sarpogrelate hydrochloride	3/36(8%)	6/60 (10%)	> 0.999
Limaprost alfadex	5/36(14%)	4/60(7%)	0.289
Angiotensin-converting enzyme inhibitors	1/36(3%)	0/60 (0%)	0.375
Non-steroidal anti-inflammatory drugs	4/36(11%)	10/60(17%)	0.559
Tocopherol nicotinate	16/36(44%)	10/60(17%)	0.004**
Proton pump inhibitors	20/36(56%)	26/60(43%)	0.294
Skin involvement
Diffuse cutaneous systemic sclerosis	16/35(46%)	27/57(47%)	> 0.999
Lung involvement
ILD	22/36(61%)	38/60(63%)	0.831
Heart involvement
Pulmonary hypertension	2/36(6%)	1/60(2%)	0.554
Heart failure	1/36(3%)	1/60(2%)	> 0.999
Renal involvement
SRC	0/36 (0%)	1/60(2%)	> 0.999
Gastrointestinal involvement
Reflux esophagitis	18/36 (50%)	28/58(48%)	> 0.999
Ileus	2/36(6%)	1/60(2%)	0.554
Data are shown as n (%) for categorical variables and mean (standard deviation) for continuous variables. * P < 0.05, ** P < 0.01.
